# Supplementary material for: Physicochemical Properties, Antioxidant and Antibacterial Activities and Anti-Hepatocarcinogenic Effect and Potential Mechanism of Schefflera oleifera Honey Against HepG2 Cells
Source: Foods. 2025 Jul 4;14(13):2376. doi: 10.3390/foods14132376 (PMC12249035; doi:10.3390/foods14132376)
Supplement: Supplementary file 1 [file foods-14-02376-s001.zip]

Archive with 1 entries (1 files):
- foods-3704878-supplementary.pdf
